# Supplementary material for: Ubiquitin Activating Enzyme UBA6 Regulates Th1 and Tc1 Cell Differentiation
Source: Cells. 2021 Dec 29;11(1):105. doi: 10.3390/cells11010105 (PMC8750584; doi:10.3390/cells11010105)
Supplement: Supplementary file 1 [file cells-11-00105-s001.zip]

Archive with 1 entries (1 files):
- cells-1462182-supplementary.pdf
